# Supplementary material for: Effects of Eye Drops Containing Hyaluronic Acid-Nimesulide Conjugates in a Benzalkonium Chloride-Induced Experimental Dry Eye Rabbit Model
Source: Pharmaceutics. 2021 Aug 30;13(9):1366. doi: 10.3390/pharmaceutics13091366 (PMC8469214; doi:10.3390/pharmaceutics13091366)
Supplement: Supplementary file 1 [file pharmaceutics-13-01366-s001.zip]

Archive with 1 entries (1 files):
- pharmaceutics-1330747-supplementary.pdf
